# Supplementary material for: A Chinese version of the Language Screening Test (CLAST) for early-stage stroke patients
Source: PLoS One. 2018 May 4;13(5):e0196646. doi: 10.1371/journal.pone.0196646 (PMC5935384; doi:10.1371/journal.pone.0196646)
Supplement: S7 File — (XLSX) [file pone.0196646.s007.xlsx]

## Sheet: Sheet1
Number of patients	SEX	AGE	DEGREE OF EDUCATION	NIHSS	CLINICAL DIAGNOSE	telephone	pineapple	pen	crocodile	fork	mathematics	the post man bring a letter to my neighbor	automatic speech	squirrel	cabbage	wardrobe	cigarette	eye	point at the ceiling	don't take the drinking-class but the pen	put a hand on your head ,then a finger on your nose	naming	repetition	automatic speech	picture recognition	verbal instructions	expression index score	receptive index score	Total score of LASTa	pencil	television	chopsticks	giraffe	butterfly	literature	vocationers would like strawberry ice-cream	automatic speech	newspaper	knife	pail	car	tomato	point at the window	don't take the book but the keys	touch one of yours ears with one finger ,then your foerhead with two fingers	naming	repetition	automatic speech	picture recognition
h1	male	68	11	1	Cerebral infarction	1	1	1	0	1	1	1	1	1	1	1	1	1	1	1	1	4	2	1	5	3	7	8	15	1	1	1	1	1	1	1	1	1	1	1	1	1	1	1	1	5	2	1	5
h2	male	64	8	1	Cerebral infarction	1	1	1	0	1	1	1	1	1	1	1	1	1	1	1	1	4	2	1	5	3	7	8	15	1	1	1	1	1	1	1	1	1	1	1	1	1	1	1	1	5	2	1	5
h3	male	75	15	0	Cerebral infarction	1	1	1	0	1	1	0	1	1	1	1	1	1	1	1	1	4	1	1	5	3	6	8	14	1	1	1	1	1	1	0	1	1	1	1	1	0	1	1	1	5	1	1	4
h4	famale	76	0	3	Cerebral infarction	1	1	1	1	1	0	0	1	1	1	1	1	1	1	1	1	5	0	1	5	3	6	8	14	1	1	1	1	1	0	0	1	1	1	0	1	1	1	1	1	5	0	1	4
h5	famale	72	12	3	Cerebral infarction	1	0	1	1	1	1	1	1	1	1	1	1	1	1	1	1	4	2	1	5	3	7	8	15	1	1	1	1	1	1	1	1	1	1	1	1	0	1	1	1	5	2	1	4
h6	male	74	15	1	Cerebral infarction	1	1	1	0	1	1	1	1	1	1	1	1	1	1	1	1	4	2	1	5	3	7	8	15	1	1	1	1	1	1	1	1	1	1	1	1	1	1	1	1	5	2	1	5
h7	male	67	5	5	Cerebral infarction	1	1	1	1	1	1	1	1	1	1	1	1	1	1	1	1	5	2	1	5	3	8	8	16	1	1	1	1	1	1	1	1	1	1	1	1	1	1	1	1	5	2	1	5
h8	famale	54	5	3	Cerebral infarction	0	1	1	1	1	1	0	1	1	1	1	1	1	1	1	1	4	1	1	5	3	6	8	14	1	1	1	1	1	1	0	1	1	1	1	1	1	1	1	1	5	1	1	5
h9	famale	60	0	3	Cerebral infarction	0	0	1	0	1	1	0	1	0	1	1	1	1	0	0	0	2	1	1	4	0	4	4	8	1	0	1	0	1	1	0	1	0	1	1	1	0	0	0	0	3	1	1	3
h10	male	55	5	3	Cerebral infarction	1	1	1	1	1	1	1	1	1	1	1	1	1	1	1	1	5	2	1	5	3	8	8	16	1	1	1	1	1	1	1	1	1	1	1	1	1	1	1	1	5	2	1	5
h11	male	55	5	2	Cerebral infarction	1	1	1	1	1	1	1	1	1	1	1	1	1	1	1	1	5	2	1	5	3	8	8	16	1	1	1	1	1	1	1	1	1	1	1	1	1	1	1	1	5	2	1	5
h12	male	48	8	5	Cerebral infarction	1	1	1	0	1	1	1	1	0	1	1	1	1	1	1	1	4	2	1	4	3	7	7	14	1	1	1	1	1	1	1	1	1	1	1	1	1	1	1	0	5	2	1	5
h13	male	51	11	6	Cerebral infarction	1	1	1	1	1	1	1	1	1	1	1	1	1	1	1	1	5	2	1	5	3	8	8	16	1	1	1	1	1	1	1	1	1	1	1	1	1	1	1	1	5	2	1	5
h14	male	47	5	2	Cerebral infarction	1	1	1	1	1	1	1	1	1	1	1	1	1	1	1	1	5	2	1	5	3	8	8	16	1	1	1	1	1	1	1	1	1	1	1	1	1	1	1	1	5	2	1	5
h15	male	52	8	1	Cerebral infarction	1	1	1	1	1	1	1	1	1	1	1	1	1	1	1	1	5	2	1	5	3	8	8	16	1	1	1	1	1	1	1	1	1	1	1	1	1	1	1	1	5	2	1	5
h16	male	58	11	8	Cerebral infarction	1	1	1	1	1	1	1	1	1	1	1	1	1	1	1	1	5	2	1	5	3	8	8	16	1	1	1	1	1	1	1	1	1	1	1	1	1	1	1	1	5	2	1	5
h17	male	52	11	4	Cerebral infarction	1	1	1	1	1	1	1	1	1	1	1	1	1	1	1	1	5	2	1	5	3	8	8	16	1	1	1	1	1	1	1	1	1	1	1	1	1	1	1	1	5	2	1	5
h18	male	78	0	0	Cerebral infarction	1	1	1	1	1	1	1	1	1	1	1	1	1	1	1	1	5	2	1	5	3	8	8	16	1	1	1	1	1	1	1	1	1	1	1	1	1	1	1	1	5	2	1	5
h19	male	67	8	3	Cerebral infarction	1	1	1	1	1	1	1	1	1	1	1	1	1	1	1	1	5	2	1	5	3	8	8	16	1	1	1	1	1	1	1	1	1	1	1	1	1	1	1	1	5	2	1	5
h20	famale	72	0	0	Cerebral infarction	1	1	1	1	1	1	1	1	1	1	1	1	1	1	1	1	5	2	1	5	3	8	8	16	1	1	1	1	1	1	1	1	1	1	1	1	1	1	1	1	5	2	1	5
h21	famale	54	8	0	Cerebral infarction	1	1	1	1	1	1	1	1	1	1	1	1	1	1	1	1	5	2	1	5	3	8	8	16	1	1	1	1	1	1	1	1	1	1	1	1	1	1	1	1	5	2	1	5
h22	famale	77	0	3	Cerebral infarction	1	1	1	1	1	1	1	1	1	1	1	1	1	1	1	1	5	2	1	5	3	8	8	16	1	1	1	1	1	1	1	1	1	1	1	1	1	1	1	1	5	2	1	5
h23	famale	70	0	2	Cerebral infarction	1	1	1	1	1	1	1	1	1	1	1	1	1	1	1	1	5	2	1	5	3	8	8	16	1	1	1	1	1	1	1	1	1	1	1	1	1	1	1	1	5	2	1	5
h24	male	61	8	0	Cerebral infarction	1	0	1	0	1	1	1	1	1	1	1	1	1	1	1	1	3	2	1	5	3	6	8	14	1	1	1	1	1	1	1	1	1	1	1	1	1	1	1	1	5	2	1	5
h25	male	73	5	3	Cerebral infarction	1	0	1	0	1	1	1	1	0	1	1	1	1	1	1	1	3	2	1	4	3	6	7	13	1	1	1	1	1	1	1	1	1	1	1	1	1	1	1	1	5	2	1	5
h26	famale	87	0	3	Cerebral infarction	0	0	1	0	1	0	0	1	0	1	1	0	1	1	1	1	2	0	1	3	3	3	6	9	1	0	1	1	1	1	0	1	0	1	1	1	1	1	1	1	4	1	1	4
h27	famale	42	5	1	Cerebral infarction	1	1	1	1	1	1	0	1	1	1	1	1	1	1	1	1	5	1	1	5	3	7	8	15	1	1	1	1	1	1	0	1	1	1	1	1	1	1	1	1	5	1	1	5
h28	male	68	8	2	Cerebral infarction	1	1	1	1	1	1	0	1	1	1	1	1	1	1	1	1	5	1	1	5	3	7	8	15	1	1	1	1	1	1	1	1	1	1	1	1	1	1	1	1	5	2	1	5
h29	famale	67	0	5	CerebralHemorrhage	1	1	1	1	1	1	0	1	1	1	1	1	1	1	1	1	5	1	1	5	3	7	8	15	1	1	1	1	1	1	0	1	1	1	1	1	1	1	1	1	5	1	1	5
h30	male	78	5	6	Cerebral infarction	1	1	1	1	1	1	1	1	1	1	1	1	1	1	1	1	5	2	1	5	3	8	8	16	1	1	1	1	1	1	1	1	1	1	1	1	1	1	1	1	5	2	1	5
h31	male	59	11	0	Cerebral infarction	1	1	1	1	1	1	1	1	1	1	1	1	1	1	1	1	5	2	1	5	3	8	8	16	1	1	1	1	1	1	1	1	1	1	1	1	1	1	1	1	5	2	1	5
h32	male	42	11	0	Cerebral infarction	1	1	1	1	1	1	1	1	1	1	1	1	1	1	1	1	5	2	1	5	3	8	8	16	1	1	1	1	1	1	1	1	1	1	1	1	1	1	1	1	5	2	1	5
h33	male	73	0	1	Cerebral infarction	1	1	1	1	1	1	1	1	1	1	1	1	1	1	1	1	5	2	1	5	3	8	8	16	1	1	1	1	1	1	1	1	1	1	1	1	1	1	1	1	1	1	1	5
h34	female	55	8	6	Cerebral infarction	1	0	1	1	0	1	1	1	1	1	1	1	1	1	1	1	3	2	1	5	3	6	8	14	0	1	1	0	1	1	1	1	1	1	1	1	1	1	1	1	3	2	1	5
h35	female	49	6	0	Cerebral infarction	1	1	1	1	1	1	0	1	1	1	1	1	1	1	1	1	5	1	1	5	3	7	8	15	1	1	1	1	1	1	0	1	1	1	1	1	1	1	1	1	5	1	1	5
h36	male	66	11	0	Cerebral infarction	1	1	1	1	1	1	1	1	1	1	1	0	1	1	1	1	5	2	1	4	3	8	7	15	1	1	1	1	1	1	1	1	1	1	1	1	1	1	1	1	5	2	1	5
h37	male	65	5	2	Cerebral infarction	1	1	1	1	1	1	1	1	0	1	1	1	1	1	1	1	5	2	1	4	3	8	7	15	1	1	1	1	1	1	1	1	1	1	1	1	0	1	1	0	5	2	1	4
h38	female	63	5	2	Cerebral infarction	0	1	1	0	1	1	1	1	1	1	1	1	1	0	0	0	3	2	1	5	0	6	5	11	1	1	0	1	1	1	1	1	1	1	1	1	1	0	0	0	4	2	1	5
h39	male	66	5	7	Cerebral infarction	1	0	1	1	1	1	1	1	1	1	1	0	1	1	1	0	4	2	1	4	2	7	6	13	1	1	1	1	1	1	1	1	1	1	1	1	0	1	1	1	5	2	1	4
h40	male	45	8	1	Cerebral infarction	1	1	1	1	1	1	1	1	1	1	1	1	1	1	1	1	5	2	1	5	3	8	8	16	1	1	1	1	1	1	1	1	1	1	1	1	1	1	1	1	5	2	1	5
s1	male	58	9	0	Cerebral infarction	0	0	0	0	0	0	0	0	0	0	0	0	0	0	0	0	0	0	0	0	0	0	0	0	0	0	0	0	0	0	0	0	0	0	0	0	0	0	0	1	0	0	0	0
s2	male	64	6	7	ICH	0	0	0	1	0	0	0	0	1	0	0	0	0	0	0	1	1	0	0	1	1	1	2	3	0	0	0	0	0	0	1	0	0	0	0	0	0	0	0	1	0	1	0	0
s3	female	60	6	4	Cerebral infarction	0	1	0	1	0	0	1	0	1	0	0	0	0	0	0	1	2	1	0	1	1	3	2	5	0	0	0	1	0	0	1	0	0	0	0	0	0	0	0	1	1	1	0	0
s4	male	67	0	2	Cerebral infarction	0	0	0	1	0	0	1	0	1	0	0	0	0	0	0	1	1	1	0	1	1	2	2	4	0	0	0	0	0	0	1	0	0	0	0	0	1	0	0	1	0	1	0	1
s5	male	59	9	1	Cerebral infarction	0	1	0	0	0	0	0	0	1	0	0	0	0	0	0	1	1	0	0	1	1	1	2	3	0	0	0	0	0	0	0	0	0	0	0	0	1	0	0	0	0	0	0	1
s6	male	47	12	0	Cerebral infarction	0	0	0	0	0	0	0	0	0	0	0	0	0	0	0	0	0	0	0	0	0	0	0	0	0	0	0	0	0	0	0	0	0	0	0	0	0	0	0	0	0	0	0	0
s7	famale	67	0	5	ICH	0	1	0	1	1	0	1	0	1	0	0	0	0	0	1	1	3	1	0	1	2	4	3	7	1	0	0	1	0	1	1	0	1	0	0	0	1	0	0	1	2	2	0	2
s8	male	63	9	0	Cerebral infarction	0	0	0	0	0	0	0	0	1	0	0	0	0	0	0	1	0	0	0	1	1	0	2	2	0	0	0	0	0	0	0	0	1	0	0	0	0	0	0	1	0	0	0	1
s9	male	78	6	0	Cerebral infarction	0	0	0	0	0	0	1	0	1	0	0	0	0	0	1	1	0	1	0	1	2	1	3	4	0	0	0	0	0	0	1	0	1	0	0	0	0	0	0	1	0	1	0	1
s10	female	73	0	8	Cerebral infarction	0	0	0	1	0	0	1	0	1	0	1	0	0	0	1	1	1	1	0	2	2	2	4	6	1	0	0	1	0	1	1	0	1	0	0	0	0	0	0	1	2	2	0	1
s11	male	58	9	1	Cerebral infarction	0	0	0	0	0	0	0	0	0	0	0	0	0	0	0	0	0	0	0	0	0	0	0	0	0	0	0	0	0	0	0	0	0	0	0	0	0	0	0	1	0	0	0	0
s12	female	88	0	4	ICH	1	1	1	1	0	1	1	0	1	0	0	0	0	0	0	1	4	2	0	1	1	6	2	8	0	0	0	1	0	1	1	0	1	0	0	0	0	0	0	1	1	2	0	1
s13	male	63	12	0	Cerebral infarction	0	0	0	0	0	0	0	0	0	0	0	0	0	0	0	0	0	0	0	0	0	0	0	0	0	0	0	0	0	0	0	0	0	0	0	0	0	0	0	1	0	0	0	0
s14	male	30	15	0	ICH	0	0	0	0	0	0	0	0	0	0	0	0	0	0	0	0	0	0	0	0	0	0	0	0	0	0	0	0	0	0	0	0	0	0	0	0	0	0	0	0	0	0	0	0
s15	male	48	9	0	Cerebral infarction	0	0	0	0	0	0	0	0	0	0	0	0	0	0	0	0	0	0	0	0	0	0	0	0	0	0	0	0	0	0	0	0	0	0	0	0	0	0	0	0	0	0	0	0
s16	male	59	6	9	Cerebral infarction	0	0	1	1	0	0	1	0	0	0	0	0	0	0	0	0	2	1	0	0	0	3	0	3	1	0	0	1	0	0	0	0	1	0	0	0	0	0	0	0	2	0	0	1
s17	female	61	6	5	Cerebral infarction	0	0	0	0	0	0	0	0	0	0	0	0	0	0	0	0	0	0	0	0	0	0	0	0	0	0	0	0	0	0	0	0	0	0	0	0	0	0	0	0	0	0	0	0
s18	male	79	0	2	Cerebral infarction	0	0	0	1	0	0	1	0	0	0	0	0	0	0	0	0	1	1	0	0	0	2	0	2	0	0	0	1	0	0	0	0	0	0	0	0	0	0	0	0	1	0	0	0
s19	male	55	6	2	Cerebral infarction	0	0	0	1	0	0	1	0	0	0	0	0	0	0	0	0	1	1	0	0	0	2	0	2	0	0	0	0	0	0	0	0	0	0	0	0	0	0	0	0	0	0	0	0
s20	famale	62	6	3	Cerebral infarction	0	0	0	1	0	0	0	0	0	0	0	0	0	0	0	0	1	0	0	0	0	1	0	1	0	0	0	1	0	0	0	0	0	0	0	0	0	0	0	0	1	0	0	0
s21	male	35	12	3	Cerebral infarction	1	1	1	1	1	1	1	1	1	0	1	1	1	1	1	1	5	2	1	4	3	8	7	15	1	1	1	1	1	1	1	1	1	0	1	1	1	1	1	1	5	2	1	4
s22	male	72	6	3	Cerebral infarction	0	1	0	1	0	0	1	0	0	0	0	0	0	0	0	0	2	1	0	0	0	3	0	3	1	0	0	0	0	0	1	0	0	0	0	0	0	0	0	0	1	1	0	0
s23	female	57	6	8	Cerebral infarction	0	0	0	0	1	0	1	0	0	0	0	0	0	0	0	0	1	1	0	0	0	2	0	2	0	0	0	0	0	0	1	0	0	0	0	0	0	0	0	0	0	1	0	0
s24	famale	52	6	2	Cerebral infarction	0	0	0	1	0	0	1	0	0	0	0	0	0	0	0	0	1	1	0	0	0	2	0	2	1	0	0	0	0	0	0	0	0	0	0	0	0	0	0	0	1	0	0	0
s25	male	60	6	3	Cerebral infarction	0	0	0	0	0	0	0	0	0	0	0	0	0	0	0	0	0	0	0	0	0	0	0	0	0	0	0	0	0	0	0	0	0	0	0	0	0	0	0	0	0	0	0	0
s26	male	78	6	2	Cerebral infarction	1	1	0	1	1	0	0	0	1	1	0	0	0	0	0	0	4	0	0	2	0	4	2	6	1	0	0	1	0	0	0	0	0	0	0	0	1	0	0	1	2	0	0	1
s27	male	80	0	16	Cerebral infarction	1	1	1	1	1	1	1	1	1	1	1	1	1	1	1	1	5	2	1	5	3	8	8	16	1	1	1	1	1	1	1	1	1	1	1	1	1	1	1	1	5	2	1	5
s28	male	73	9	9	Cerebral infarction	1	1	1	1	1	1	1	1	0	0	0	0	0	0	0	0	5	2	1	0	0	8	0	8	1	1	1	1	1	1	1	1	0	0	0	0	0	0	0	0	5	2	1	0
s29	male	57	9	2	Cerebral infarction	0	0	1	1	0	0	1	0	0	0	0	0	0	0	0	0	2	1	0	0	0	3	0	3	0	0	0	0	0	0	0	0	0	0	0	0	0	0	0	0	0	0	0	0
s30	male	73	6	3	Cerebral infarction	0	0	0	1	0	0	1	0	0	0	0	0	0	0	0	0	1	1	0	0	0	2	0	2	0	0	0	1	0	0	0	0	0	0	0	0	0	0	0	0	1	0	0	0
s31	male	50	9	3	Cerebral infarction	0	0	0	0	0	0	0	0	0	0	0	0	0	0	0	0	0	0	0	0	0	0	0	0	0	0	0	0	0	0	0	0	0	0	0	0	0	0	0	0	0	0	0	0
A1	male	64	6	1	Cerebral infarction	1	1	1	1	1	1	1	1	1	1	1	1	1	1	1	1	5	2	1	5	3	8	8	16	0	1	1	1	1	1	1	1	1	1	1	1	0	1	1	1	4	2	1	4
A2	male	53	12	1	ICH	1	1	1	1	1	1	1	1	1	1	1	1	1	1	1	1	5	2	1	5	3	8	8	16	1	1	1	1	1	1	1	1	1	1	1	1	1	1	1	1	5	2	1	5
A3	male	71	9	7	Cerebral infarction	0	0	0	0	0	1	0	1	1	0	1	1	0	0	0	0	0	1	1	3	0	2	3	5	0	0	0	0	0	1	0	1	0	0	0	0	1	0	0	0	0	1	1	1
A4	male	43	6	8	Cerebral infarction	1	1	0	0	1	1	1	1	1	1	1	1	1	1	1	1	3	2	1	5	3	6	8	14	1	1	1	1	1	1	1	1	1	1	1	1	1	1	1	1	5	2	1	5
A5	male	45	6	16	Cerebral infarction	0	0	0	0	0	0	0	0	0	0	0	0	0	0	0	0	0	0	0	0	0	0	0	0	0	0	0	0	0	0	0	0	0	0	0	0	0	0	0	0	0	0	0	0
A6	female	67	3	5	Cerebral infarction	1	1	1	0	1	1	1	1	1	1	1	1	1	1	1	1	4	2	1	5	3	7	8	15	1	1	1	1	1	1	1	1	1	1	1	1	1	1	1	1	5	2	1	5
A7	male	64	9	3	Cerebral infarction	1	1	1	1	1	1	1	1	1	1	1	1	1	1	1	1	5	2	1	5	3	8	8	16	1	1	1	1	1	1	1	1	1	1	1	1	1	1	1	1	5	2	1	5
A8	male	38	18	1	ICH	1	1	1	1	1	1	1	1	1	1	1	1	1	1	1	1	5	2	1	5	3	8	8	16	1	1	1	1	1	1	1	1	1	1	1	1	1	1	1	1	5	2	1	5
A9	male	84	0	5	Cerebral infarction	0	0	1	0	1	1	0	1	0	1	1	0	1	1	1	1	2	1	1	3	3	4	6	10	1	1	1	1	1	1	0	1	1	1	1	1	1	1	1	1	5	1	1	5
A10	male	81	12	4	Cerebral infarction	0	0	0	0	0	1	1	1	1	1	1	1	1	1	1	1	0	2	1	5	3	3	8	11	0	0	1	0	0	1	1	1	1	1	1	1	1	1	1	1	1	2	1	5
A11	male	51	0	15	Cerebral infarction	0	0	0	0	0	0	0	0	0	1	1	1	1	0	0	0	0	0	0	4	0	0	4	4	0	0	0	0	0	0	0	0	0	1	1	1	1	0	0	0	0	0	0	4
A12	male	78	9	5	Cerebral infarction	1	1	1	1	1	1	1	1	1	1	1	1	1	1	1	1	5	2	1	5	3	8	8	16	1	1	1	1	1	1	1	1	1	1	1	1	1	1	1	1	5	2	1	5
A13	female	68	9	8	Cerebral infarction	1	1	1	0	1	1	1	1	1	1	1	1	1	1	1	1	4	2	1	5	3	7	8	15	1	1	1	1	1	1	1	1	1	1	1	1	1	1	1	1	5	2	1	5
A14	male	50	12	13	Cerebral infarction	1	1	0	1	1	1	1	1	1	1	1	1	1	1	1	1	4	2	1	5	3	7	8	15	1	1	1	1	1	1	1	1	1	1	1	1	1	1	1	1	5	2	1	5
A15	male	42	16	1	Cerebral infarction	1	1	1	1	1	1	1	1	1	1	1	1	1	1	1	1	5	2	1	5	3	8	8	16	1	1	1	1	1	1	1	1	1	1	1	1	1	1	1	1	5	2	1	5
A16	male	70	6	2	Cerebral infarction	1	1	1	1	1	1	1	1	1	1	1	1	1	1	1	1	5	2	1	5	3	8	8	16	1	1	1	1	1	1	1	1	1	1	1	1	1	1	1	1	5	2	1	5
A17	male	50	16	5	Cerebral infarction	0	0	0	0	0	0	0	0	1	0	1	1	1	0	0	0	0	0	0	4	0	0	4	4	0	0	0	0	0	0	0	0	1	1	1	1	1	0	0	0	0	0	0	5
A18	male	50	12	8	Cerebral infarction	1	0	0	0	1	1	1	1	1	1	1	1	1	1	1	1	2	2	1	5	3	5	8	13	0	1	1	1	1	1	1	1	1	1	1	1	1	1	1	1	4	2	1	5
A19	male	57	16	2	Cerebral infarction	1	1	1	1	1	1	1	1	1	1	1	1	1	1	1	1	5	2	1	5	3	8	8	16	1	1	1	1	1	1	1	1	1	1	1	1	1	1	1	1	5	2	1	5
A20	male	49	9	14	Cerebral infarction	0	0	0	0	0	1	0	1	1	1	1	1	1	1	1	1	0	1	1	5	3	2	8	10	0	0	0	0	0	1	0	1	1	1	1	1	1	1	1	1	0	1	1	5
A21	male	61	6	2	Cerebral infarction	1	1	1	0	1	1	1	1	1	1	1	1	1	1	1	1	4	2	1	5	3	7	8	15	1	1	1	1	1	1	1	1	1	1	1	1	1	1	1	1	5	2	1	5
A22	male	67	12	11	Cerebral infarction	1	0	1	0	1	1	1	1	1	1	1	1	1	1	1	1	3	2	1	5	3	6	8	14	1	1	1	0	1	1	1	1	1	1	1	1	1	1	1	1	4	2	1	5
A23	male	24	12	10	Cerebral infarction	1	1	1	0	1	1	1	1	1	1	1	1	1	1	1	1	4	2	1	5	3	7	8	15	1	1	1	1	1	1	1	1	1	1	1	1	1	1	1	1	5	2	1	5
A24	male	61	9	11	Cerebral infarction	1	1	1	1	1	1	1	1	1	1	1	1	1	1	1	1	5	2	1	5	3	8	8	16	1	1	1	1	1	1	1	1	1	1	1	1	1	1	1	1	5	2	1	5
A25	female	52	12	2	Cerebral infarction	1	1	1	1	1	1	1	1	1	1	1	1	1	1	1	1	5	2	1	5	3	8	8	16	1	1	1	1	1	1	1	1	1	1	1	1	1	1	1	1	5	2	1	5
A26	male	45	16	4	Cerebral infarction	1	1	1	1	1	1	1	1	1	1	1	1	1	1	1	1	5	2	1	5	3	8	8	16	1	1	1	1	1	1	1	1	1	1	1	1	1	1	1	1	5	2	1	5
A27	male	52	12	4	Cerebral infarction	1	1	1	1	1	1	1	1	1	1	1	1	1	1	1	1	5	2	1	5	3	8	8	16	1	1	1	1	1	1	1	1	1	1	1	1	1	1	1	1	5	2	1	5
A28	female	44	12	14	Cerebral infarction	0	0	0	0	0	0	0	0	0	0	0	0	0	0	0	0	0	0	0	0	0	0	0	0	0	0	0	0	0	0	0	0	0	0	0	0	0	0	0	0	0	0	0	0
A29	female	61	0	14	Cerebral infarction	0	0	0	0	0	0	0	0	0	0	0	0	0	0	0	0	0	0	0	0	0	0	0	0	0	0	0	0	0	0	0	0	0	0	0	0	0	0	0	0	0	0	0	0
A30	female	78	9	3	Cerebral infarction	1	1	1	1	1	1	1	1	1	1	1	1	1	1	1	1	5	2	1	5	3	8	8	16	1	1	1	1	1	1	1	1	1	1	1	1	1	1	1	1	5	2	1	5
A31	male	38	6	3	Cerebral infarction	1	1	1	1	1	1	1	1	1	1	1	1	1	1	1	1	5	2	1	5	3	8	8	16	1	1	1	1	1	1	1	1	1	1	1	1	1	1	1	1	5	2	1	5
A32	male	52	12	3	ICH	1	1	1	1	1	1	1	1	1	1	1	1	1	1	1	1	5	2	1	5	3	8	8	16	1	1	1	1	1	1	1	1	1	1	1	1	1	1	1	1	5	2	1	5
A33	male	64	12	2	Cerebral infarction	1	1	1	1	1	1	1	1	1	1	1	1	1	1	1	1	5	2	1	5	3	8	8	16	1	1	1	1	1	1	1	1	1	1	1	1	1	1	1	1	5	2	1	5
A34	female	70	9	15	Cerebral infarction	0	0	0	0	0	0	0	0	0	0	0	0	0	0	0	0	0	0	0	0	0	0	0	0	0	0	0	0	0	0	0	0	0	0	0	0	0	0	0	0	0	0	0	0
A35	male	59	9	9	Cerebral infarction	1	1	1	1	1	1	1	1	1	1	1	1	1	1	1	1	5	2	1	5	3	8	8	16	1	1	1	1	1	1	1	1	1	1	1	1	1	1	1	1	5	2	1	5
A36	female	60	6	11	ICH	1	1	1	1	1	1	1	1	1	1	1	1	1	1	1	1	5	2	1	5	3	8	8	16	1	1	1	1	1	1	1	1	1	1	1	1	1	1	1	1	5	2	1	5
A37	male	49	9	1	Cerebral infarction	1	1	1	1	1	1	1	1	1	1	1	1	1	1	1	1	5	2	1	5	3	8	8	16	1	1	1	1	1	1	1	1	1	1	1	1	1	1	1	1	5	2	1	5
A38	male	66	16	8	ICH	1	1	1	1	1	1	1	1	1	1	1	1	1	1	1	1	5	2	1	5	3	8	8	16	1	1	1	1	1	1	1	1	1	1	1	1	1	1	1	1	5	2	1	5
A39	male	57	12	4	Cerebral infarction	1	1	1	1	1	1	1	1	1	1	1	1	1	1	1	1	5	2	1	5	3	8	8	16	1	1	1	1	1	1	1	1	1	1	1	1	1	1	1	1	5	2	1	5
A40	male	51	15	11	Cerebral infarction	1	1	1	1	1	1	1	1	1	1	1	1	1	1	1	1	5	2	1	5	3	8	8	16	1	1	1	1	1	1	1	1	1	1	1	1	1	1	1	1	5	2	1	5
A41	female	55	6	11	Cerebral infarction	1	1	1	1	1	1	1	1	1	1	1	1	1	1	1	1	5	2	1	5	3	8	8	16	1	1	1	1	1	1	1	1	1	1	1	1	1	1	1	1	5	2	1	5
A42	female	58	12	3	ICH	1	1	1	1	1	1	1	1	1	1	1	1	1	1	1	1	5	2	1	5	3	8	8	16	1	1	1	1	1	1	1	1	1	1	1	1	1	1	1	1	5	2	1	5
A43	female	49	9	9	Cerebral infarction	1	1	1	1	1	1	1	1	1	1	1	1	1	1	1	1	5	2	1	5	3	8	8	16	1	1	1	1	1	1	1	1	1	1	1	1	1	1	1	1	5	2	1	5
A44	male	57	12	10	Cerebral infarction	1	1	1	1	1	1	1	1	1	1	1	1	1	1	1	1	5	2	1	5	3	8	8	16	1	1	1	1	1	1	1	1	1	1	1	1	1	1	1	1	5	2	1	5
A45	female	37	9	17	Cerebral infarction	0	0	0	0	0	0	0	0	0	0	0	0	0	0	0	0	0	0	0	0	0	0	0	0	0	0	0	0	0	0	0	0	0	0	0	0	0	0	0	0	0	0	0	0
A46	male	56	12	3	Cerebral infarction	1	1	1	0	1	1	1	1	1	1	1	1	1	1	1	1	4	2	1	5	3	7	8	15	0	1	1	1	1	1	1	1	1	1	1	1	1	1	1	1	4	2	1	5
A47	female	80	12	8	Cerebral infarction	1	1	1	1	1	1	1	1	1	1	1	1	1	1	1	1	5	2	1	5	3	8	8	16	1	1	1	1	1	1	1	1	1	1	1	1	1	1	1	1	5	2	1	5
A48	male	57	9	2	Cerebral infarction	1	1	1	1	1	1	1	1	1	1	1	1	1	1	1	1	5	2	1	5	3	8	8	16	1	1	1	1	1	1	1	1	1	1	1	1	1	1	1	1	5	2	1	5
A49	female	44	9	10	Cerebral infarction	1	1	1	1	1	1	1	1	1	1	1	1	1	1	1	1	5	2	1	5	3	8	8	16	1	1	1	1	1	1	1	1	1	1	1	1	1	1	1	1	5	2	1	5
A50	female	71	9	1	Cerebral infarction	1	1	1	1	1	1	1	1	1	1	1	1	1	1	1	1	5	2	1	5	3	8	8	16	1	1	1	1	1	1	1	1	1	1	1	1	1	1	1	1	5	2	1	5
A51	female	49	6	10	ICH	1	1	1	1	1	1	1	1	1	1	1	1	1	1	1	1	5	2	1	5	3	8	8	16	1	1	1	1	1	1	1	1	1	1	1	1	1	1	1	1	5	2	1	5
A52	male	62	16	2	Cerebral infarction	1	1	1	1	1	1	1	1	1	1	1	1	1	1	1	1	5	2	1	5	3	8	8	16	1	1	1	1	1	1	1	1	1	1	1	1	1	1	1	1	5	2	1	5
A53	male	56	9	2	Cerebral infarction	1	1	1	1	1	1	1	1	1	1	1	1	1	1	1	1	5	2	1	5	3	8	8	16	1	1	1	0	1	1	1	1	1	1	1	1	1	1	1	1	4	2	1	5
S1	male	50	6	7	Cerebral infarction	1	1	1	1	1	1	1	1	1	1	1	1	1	1	1	1	5	2	1	5	3	8	8	16	1	1	1	1	1	1	1	1	1	1	1	1	1	1	1	1	5	2	1	5
S2	male	75	6	4	Cerebral infarction	1	1	0	1	1	1	1	1	1	1	1	1	1	1	1	1	4	2	1	5	3	7	8	15	1	0	1	1	1	1	1	1	1	1	1	1	1	1	1	1	4	2	1	5
S3	female	77	0	3	Cerebral infarction	1	1	0	0	1	1	0	1	1	1	1	0	1	1	1	1	3	1	1	4	3	5	7	12	0	0	1	1	1	1	0	1	1	1	1	1	0	1	1	0	3	1	1	4
S4	female	43	9	6	Cerebral infarction	1	1	1	1	1	1	1	1	1	1	1	1	1	1	1	1	5	2	1	5	3	8	8	16	1	1	1	1	1	1	1	1	1	1	1	1	1	1	1	1	5	2	1	5
S5	male	50	12	4	Cerebral infarction	1	1	1	1	1	1	1	1	1	1	1	1	1	1	1	1	5	2	1	5	3	8	8	16	1	1	1	1	1	1	1	1	1	1	1	1	1	1	1	1	5	2	1	5
S6	male	33	6	5	Cerebral infarction	1	1	0	1	1	1	1	1	1	1	1	0	1	1	1	1	4	2	1	4	3	7	7	14	1	1	1	1	1	1	1	1	1	1	1	1	1	1	1	1	5	2	1	5
S7	male	56	12	3	Cerebral infarction	1	1	1	1	1	1	1	1	1	1	0	1	1	1	1	1	5	2	1	4	3	8	7	15	1	1	1	1	1	1	1	1	1	1	1	1	1	1	1	1	5	2	1	5
S8	male	76	9	6	Cerebral infarction	1	1	0	0	1	1	1	1	1	1	1	1	1	1	1	1	3	2	1	5	3	6	8	14	0	1	1	1	1	1	0	1	1	1	1	1	1	1	1	1	4	1	1	5
S9	male	65	9	12	ICH	1	1	1	1	1	1	1	1	1	1	1	0	1	1	1	1	5	2	1	4	3	8	7	15	1	0	1	1	1	1	1	1	1	1	1	1	1	1	1	1	4	2	1	5
S10	male	67	9	7	Cerebral infarction	1	1	1	1	1	1	1	1	1	1	1	0	1	1	1	1	5	2	1	4	3	8	7	15	0	0	1	1	1	1	1	1	1	1	1	1	1	1	1	1	3	2	1	5
S11	male	68	0	4	Cerebral infarction	1	1	0	0	1	1	0	1	1	1	0	0	1	1	1	1	3	1	1	3	3	5	6	11	1	0	1	1	1	1	1	1	1	1	1	1	0	1	1	1	4	2	1	4
S12	male	51	6	6	Cerebral infarction	1	1	0	1	1	1	1	1	1	1	1	1	0	1	1	1	4	2	1	4	3	7	7	14	1	1	1	1	1	1	1	1	1	1	1	1	1	1	1	1	5	2	1	5
S13	male	64	0	8	Cerebral infarction	1	1	0	1	1	1	1	1	1	1	0	1	1	1	1	1	4	2	1	4	3	7	7	14	1	1	1	1	1	1	1	1	1	1	1	1	1	1	1	1	5	2	1	5
S14	male	51	16	3	Cerebral infarction	1	1	1	1	1	1	1	1	1	1	1	1	1	1	1	1	5	2	1	5	3	8	8	16	1	1	1	1	1	1	1	1	1	1	1	1	1	1	1	1	5	2	1	5
S15	male	46	9	6	Cerebral infarction	1	1	1	1	1	1	1	1	1	1	1	1	1	1	1	1	5	2	1	5	3	8	8	16	1	0	1	1	1	1	1	1	1	1	1	1	1	1	1	1	4	2	1	5
S16	male	75	16	6	Cerebral infarction	1	1	1	1	1	1	1	1	1	1	1	1	1	1	1	1	5	2	1	5	3	8	8	16	1	0	1	1	1	1	1	1	1	1	1	1	1	1	1	1	4	2	1	5
S17	male	61	0	3	Cerebral infarction	1	1	0	1	1	1	1	1	1	1	0	1	1	1	1	1	4	2	1	4	3	7	7	14	0	1	1	1	1	1	1	1	1	1	1	1	1	1	1	1	4	2	1	5
S18	male	45	9	3	ICH	1	1	0	1	1	1	1	1	1	1	1	1	1	1	1	1	4	2	1	5	3	7	8	15	0	0	1	1	1	1	1	1	1	1	1	1	1	1	1	1	3	2	1	5
S19	male	47	12	5	Cerebral infarction	1	1	1	1	1	1	1	1	1	1	1	1	1	1	1	1	5	2	1	5	3	8	8	16	1	1	1	1	1	1	1	1	1	1	1	1	1	1	1	1	5	2	1	5
S20	male	64	6	3	ICH	1	1	0	0	1	1	1	1	1	1	1	1	1	1	1	1	3	2	1	5	3	6	8	14	0	1	1	1	1	1	1	1	1	1	1	1	1	1	1	1	4	2	1	5
S21	female	58	0	10	Cerebral infarction	1	1	0	0	1	1	1	1	1	1	1	0	1	1	1	1	3	2	1	4	3	6	7	13	1	1	1	1	1	1	0	1	1	1	1	1	1	1	1	1	5	1	1	5
S22	male	62	9	2	Cerebral infarction	1	1	1	1	1	1	1	1	1	1	1	1	1	1	1	1	5	2	1	5	3	8	8	16	1	1	1	1	1	1	1	1	1	1	1	1	1	1	1	1	5	2	1	5
S23	male	77	9	2	Cerebral infarction	1	1	1	1	1	1	1	1	1	1	1	1	1	1	1	1	5	2	1	5	3	8	8	16	1	1	1	1	1	1	1	1	1	1	1	1	1	1	1	1	5	2	1	5
S24	male	83	5	2	Cerebral infarction	1	1	1	0	1	1	1	1	1	1	1	1	1	1	1	1	4	2	1	5	3	7	8	15	1	1	1	1	1	1	1	1	1	1	1	1	1	1	1	0	5	2	1	5
S25	female	68	0	3	Cerebral infarction	1	0	0	0	0	1	0	1	1	1	1	0	1	1	1	1	1	1	1	4	3	3	7	10	0	1	0	0	1	1	0	1	1	1	0	1	0	1	1	1	2	1	1	3
S26	male	58	6	2	Cerebral infarction	1	1	1	0	1	1	1	1	1	1	1	1	1	1	1	1	4	2	1	5	3	7	8	15	1	1	1	1	1	1	1	1	1	1	1	1	1	1	1	1	5	2	1	5
S27	male	50	15	6	Cerebral infarction	1	1	1	1	1	1	1	1	1	1	1	1	1	1	1	1	5	2	1	5	3	8	8	16	1	1	1	1	1	1	1	1	1	1	1	1	1	1	1	1	5	2	1	5
S28	male	79	0	6	Cerebral infarction	1	1	1	0	1	1	0	1	1	1	1	0	1	1	1	1	4	1	1	4	3	6	7	13	1	1	1	1	1	1	0	1	1	1	0	1	1	1	1	0	5	1	1	4
S29	male	60	9	0	Cerebral infarction	1	1	1	1	1	1	1	1	1	1	1	1	1	1	1	1	5	2	1	5	3	8	8	16	1	1	1	1	1	1	1	1	1	1	1	1	1	1	1	1	5	2	1	5
S30	male	66	6	3	Cerebral infarction	1	1	1	0	1	1	1	1	1	1	1	1	1	1	1	1	4	2	1	5	3	7	8	15	1	1	1	1	1	1	1	1	1	1	1	1	1	1	1	1	5	2	1	5
[truncated: 8 more columns]
