# Supplementary material for: A Chinese version of the Language Screening Test (CLAST) for early-stage stroke patients
Source: PLoS One. 2018 May 4;13(5):e0196646. doi: 10.1371/journal.pone.0196646 (PMC5935384; doi:10.1371/journal.pone.0196646)
Supplement: S8 File — (XLSX) [file pone.0196646.s008.xlsx]

## Sheet: Sheet1
Number of patients	SEX	AGE	DEGREE OF EDUCATION	NIHSS	CLINICAL DIAGNOSE	telephone	pineapple	pen	crocodile	fork	mathematics	the post man bring a letter to my neighbor	automatic speech	squirrel	cabbage	wardrobe	cigarette	eye	point at the ceiling	don't take the drinking-class but the pen	put a hand on your head ,then a finger on your nose	naming	repetition	automatic speech	picture recognition	verbal instructions	expression index score	receptive index score	total score of LASTa	LASTa15	pencil	television	chopsticks	giraffe	butterfly	literature	vocationers would like strawberry ice-cream	automatic speech	newspaper	knife	pail	car	tomato	point at the window	don't take the book but the keys	touch one of yours ears with one finger ,then your foerhead with two fingers	naming	repetition	automatic speech
c1	male	47	9	1	Cerebral infarction	1	1	1	1	1	1	1	1	1	1	1	1	1	1	1	1	5	2	1	5	3	8	8	16	15	1	1	1	1	1	1	1	1	1	1	1	1	1	1	1	1	5	2	1
c2	male	46	12	8	Cerebral infarction	1	0	0	0	0	1	1	1	1	1	1	1	1	1	1	0	1	2	1	5	2	4	7	11	10	0	1	1	0	0	1	1	1	1	1	1	1	1	1	1	0	2	2	1
c3	female	68	9	2	cerebral hemorrhage	0	0	0	0	0	1	1	1	1	1	0	1	1	1	1	1	0	2	1	4	3	3	7	10	9	0	0	0	0	0	1	1	1	1	1	1	1	1	1	1	1	0	2	1
c4	male	25	9	2	cerebral hemorrhage	1	1	1	1	1	1	1	1	1	1	1	1	1	1	1	0	5	2	1	5	2	8	7	15	14	1	1	1	1	1	1	0	1	1	1	1	1	1	1	1	0	5	1	1
c5	male	56	15	5	Cerebral infarction	1	1	1	1	1	1	1	1	1	1	1	1	1	1	1	1	5	2	1	5	3	8	8	16	15	1	1	1	1	1	1	1	1	1	1	1	1	1	1	1	1	5	2	1
c6	male	71	12	3	Cerebral infarction	1	1	1	1	1	1	1	1	1	1	1	1	1	1	1	1	5	2	1	5	3	8	8	16	15	1	1	1	1	1	1	1	1	1	1	1	1	1	1	1	1	5	2	1
c7	male	46	9	4	Cerebral infarction	1	1	1	1	1	1	0	1	1	1	1	1	1	1	1	1	5	1	1	5	3	7	8	15	14	1	1	1	1	1	1	0	1	1	1	1	1	1	1	1	1	5	1	1
c8	male	56	6	12	Cerebral infarction	1	0	1	1	1	1	1	1	0	1	1	1	1	1	1	0	4	2	1	4	2	7	6	13	12	1	1	1	1	1	1	1	1	0	1	1	1	1	1	1	0	5	2	1
c9	female	61	0	4	Cerebral infarction	0	0	0	0	0	1	0	1	1	1	1	1	1	1	1	1	0	1	1	5	3	2	8	10	9	0	0	1	0	0	1	0	1	1	1	1	1	1	1	1	1	1	1	1
c10	male	41	12	1	Cerebral infarction	1	1	1	1	1	1	1	1	1	1	1	1	1	1	1	1	5	2	1	5	3	8	8	16	15	1	1	1	1	1	1	1	1	1	1	1	1	1	1	1	1	5	2	1
c11	female	66	0	1	Cerebral infarction	1	1	1	0	1	1	1	1	1	1	1	1	1	1	1	1	4	2	1	5	3	7	8	15	14	1	1	1	1	1	1	1	1	1	1	1	1	1	1	1	1	5	2	1
c12	male	61	15	7	Cerebral infarction	1	1	1	1	1	1	1	1	1	1	1	1	1	1	1	1	5	2	1	5	3	8	8	16	15	1	1	1	1	1	1	1	1	1	1	1	1	1	1	1	1	5	2	1
c13	male	66	9	4	Cerebral infarction	0	0	0	0	0	0	0	1	1	1	1	0	1	0	1	0	0	0	1	4	1	1	5	6	5	0	0	0	0	0	1	0	1	1	1	1	1	1	0	1	0	0	1	1
c14	male	59	9	11	Cerebral infarction	1	1	0	1	1	1	0	1	1	1	1	1	1	1	1	1	4	1	1	5	3	6	8	14	13	1	1	1	1	1	1	0	1	1	1	1	1	1	1	1	1	5	1	1
c15	male	50	15	3	Cerebral infarction	1	1	1	1	1	1	1	1	1	1	1	1	1	1	1	1	5	2	1	5	3	8	8	16	15	1	1	1	1	1	1	1	1	1	1	1	1	1	1	1	1	5	2	1
c16	male	58	12	3	Cerebral infarction	1	1	1	1	1	1	1	1	1	1	1	1	1	1	1	1	5	2	1	5	3	8	8	16	15	1	1	1	1	1	1	1	1	1	1	1	1	1	1	1	1	5	2	1
c17	female	64	5	2	Cerebral infarction	1	1	1	0	1	1	1	1	1	1	1	1	1	1	1	1	4	2	1	5	3	7	8	15	14	1	1	1	1	1	1	1	1	1	1	1	1	1	1	1	1	5	2	1
c18	male	56	5	3	Cerebral infarction	1	1	1	1	1	1	0	1	1	1	1	1	1	1	0	0	5	1	1	5	1	7	6	13	12	1	1	1	1	1	1	0	1	1	1	1	1	1	1	0	0	5	1	1
c19	male	40	1	9	Cerebral infarction	1	1	1	1	1	1	1	1	1	1	1	1	1	1	1	1	5	2	1	5	3	8	8	16	15	1	1	1	1	1	1	1	1	1	1	1	1	1	1	1	1	5	2	1
c20	male	50	2	9	Cerebral infarction	1	1	1	1	1	1	1	1	1	1	1	1	1	1	1	1	5	2	1	5	3	8	8	16	15	1	1	1	1	1	1	1	1	1	1	1	1	1	1	1	1	5	2	1
c21	male	70	9	5	Cerebral infarction	0	0	1	0	1	1	0	0	1	1	0	1	1	1	1	0	2	1	0	4	2	3	6	9	8	0	1	1	0	0	1	0	0	1	1	1	1	1	1	1	0	2	1	0
c22	male	65	16	1	Cerebral infarction	1	1	1	1	1	1	1	1	1	1	1	1	1	1	1	1	5	2	1	5	3	8	8	16	15	1	1	1	1	1	1	1	1	1	1	1	1	1	1	1	1	5	2	1
c23	male	74	9	2	ICH	1	1	1	0	1	1	1	1	1	1	1	1	1	1	1	1	4	2	1	5	3	7	8	15	14	1	1	1	1	1	1	1	1	1	1	1	1	1	1	1	1	5	2	1
c24	male	53	9	7	Cerebral infarction	1	1	1	1	1	1	1	1	1	1	1	1	1	1	1	1	5	2	1	5	3	8	8	16	15	1	1	1	1	1	1	1	1	1	1	1	1	1	1	1	1	5	2	1
c25	male	60	12	3	Cerebral infarction	1	1	1	1	1	1	1	1	1	1	1	1	1	1	1	1	5	2	1	5	3	8	8	16	15	1	1	1	1	1	1	1	1	1	1	1	1	1	1	1	1	5	2	1
c26	female	68	5	16	ICH	0	0	0	0	0	0	0	0	0	0	0	0	0	0	0	0	0	0	0	0	0	0	0	0	0	0	0	0	0	0	0	0	0	0	0	0	0	0	0	0	0	0	0	0
c27	male	58	9	16	Cerebral infarction	1	0	0	0	0	1	0	1	1	0	1	0	1	1	1	0	1	1	1	3	2	3	5	8	8	0	1	0	1	0	1	0	1	0	1	0	1	1	1	1	0	2	1	1
c28	male	45	9	11	Cerebral infarction	1	1	1	1	1	1	1	1	1	1	1	1	1	1	1	1	5	2	1	5	3	8	8	16	15	1	1	1	1	1	1	1	1	1	1	1	1	1	1	1	1	5	2	1
c29	male	37	6	3	ICH	1	1	1	1	1	1	1	1	1	1	1	1	1	1	1	1	5	2	1	5	3	8	8	16	15	1	1	1	1	1	1	1	1	1	1	1	1	1	1	1	1	5	2	1
c30	female	72	5	9	Cerebral infarction	1	1	1	1	1	1	1	1	1	1	1	1	1	1	1	1	5	2	1	5	3	8	8	16	15	1	1	1	1	1	1	1	1	1	1	1	1	1	1	1	1	5	2	1
c31	male	60	16	3	Cerebral infarction	1	1	1	1	1	1	1	1	1	1	1	1	1	1	1	1	5	2	1	5	3	8	8	16	15	1	1	1	1	1	1	1	1	1	1	1	1	1	1	1	1	5	2	1
c32	male	48	9	1	Cerebral infarction	1	1	1	1	1	1	1	1	1	1	1	1	1	1	1	1	5	2	1	5	3	8	8	16	15	1	1	1	1	1	1	1	1	1	1	1	1	1	1	1	1	5	2	1
c33	female	44	0	1	ICH	1	1	1	1	1	1	1	1	1	1	1	1	1	1	1	1	5	2	1	5	3	8	8	16	15	1	1	1	0	1	1	1	1	1	1	1	1	1	1	1	1	4	2	1
c34	male	40	5	2	Cerebral infarction	1	1	1	0	1	1	1	1	1	1	1	1	1	1	1	1	4	2	1	5	3	7	8	15	14	1	1	1	1	1	1	1	1	1	1	1	1	1	1	1	1	5	2	1
c35	male	63	2	5	Cerebral infarction	1	1	0	0	0	1	1	1	1	1	1	1	1	1	1	1	2	2	1	5	3	5	8	13	12	0	1	1	1	1	1	1	1	1	1	1	1	1	1	1	1	4	2	1
c36	male	64	5	2	Cerebral infarction	1	1	1	1	1	1	1	1	1	1	1	1	1	1	1	1	5	2	1	5	3	8	8	16	15	1	1	1	1	1	1	1	1	1	1	1	1	1	1	1	1	5	2	1
c37	male	72	12	5	Cerebral infarction	1	1	1	1	1	1	1	1	1	1	1	1	1	1	1	1	5	2	1	5	3	8	8	16	15	1	1	1	1	1	1	1	1	1	1	1	1	1	1	1	1	5	2	1
c38	male	59	16	3	Cerebral infarction	1	1	1	1	1	1	1	1	1	1	1	1	1	1	1	1	5	2	1	5	3	8	8	16	15	1	1	1	1	1	1	0	1	1	1	1	1	1	1	1	0	5	1	1
c39	male	39	6	17	Cerebral infarction	0	0	0	0	0	0	0	0	0	0	0	0	1	0	0	0	0	0	0	1	0	0	1	1	1	0	0	0	0	0	0	0	0	0	0	0	0	0	0	0	0	0	0	0
c40	male	48	9	1	Cerebral infarction	1	1	1	1	1	1	1	1	1	1	1	1	1	1	1	1	5	2	1	5	3	8	8	16	15	1	1	1	1	1	1	1	1	1	1	1	1	1	1	1	1	5	2	1
c41	male	49	12	8	Cerebral infarction	1	1	0	1	1	1	1	1	1	1	1	1	1	1	1	1	3	2	1	5	3	6	8	14	13	0	1	1	1	1	1	1	1	1	1	1	1	1	1	1	1	4	2	1
c42	male	56	9	3	ICH	1	1	1	1	1	1	1	1	1	1	1	1	1	1	1	1	5	2	1	5	3	8	8	16	15	1	1	1	1	1	1	1	1	1	1	1	1	1	1	1	1	5	2	1
c43	male	71	12	7	Cerebral infarction	1	1	1	0	0	1	0	1	1	1	1	1	1	1	1	0	3	1	1	5	2	5	7	12	11	0	1	1	0	1	1	0	1	1	1	1	1	1	1	1	0	3	1	1
c44	male	45	5	13	Cerebral infarction	0	0	0	0	0	0	0	1	0	0	0	0	0	1	1	0	0	0	1	0	2	1	2	3	3	0	0	0	0	0	0	0	1	0	0	0	0	1	1	1	0	0	0	1
c45	male	50	12	11	Cerebral infarction	1	1	1	1	1	1	1	1	1	1	1	1	1	1	1	1	5	2	1	5	3	8	8	16	15	1	1	1	1	1	1	1	1	1	1	1	1	1	1	1	1	5	2	1
c46	male	49	15	1	Cerebral infarction	1	1	1	1	1	1	1	1	1	1	1	1	1	1	1	1	5	2	1	5	3	8	8	16	15	1	1	1	1	1	1	1	1	1	1	1	1	1	1	1	1	5	2	1
c47	male	38	18	1	ICH	1	1	1	1	1	1	1	1	1	1	1	1	1	1	1	1	5	2	1	5	3	8	8	16	15	1	1	1	1	1	1	1	1	1	1	1	1	1	1	1	1	5	2	1
c48	male	64	9	1	Cerebral infarction	1	1	1	1	1	1	1	1	1	1	1	1	1	1	1	1	5	2	1	5	3	8	8	16	15	1	1	1	1	1	1	1	1	1	1	1	1	1	1	1	1	5	2	1
c49	male	53	9	1	ICH	1	1	1	1	1	1	1	1	1	1	1	1	1	1	1	1	5	2	1	5	3	8	8	16	15	1	1	1	1	1	1	1	1	1	1	1	1	1	1	1	1	5	2	1
c50	female	55	5	3	Cerebral infarction	1	1	1	1	1	1	1	1	1	1	1	1	1	1	1	1	5	2	1	5	3	8	8	16	15	1	1	1	1	1	1	1	1	1	1	1	1	1	1	1	1	5	2	1
c51	male	44	9	2	Cerebral infarction	1	1	1	1	1	1	1	1	1	1	1	1	1	1	1	1	5	2	1	5	3	8	8	16	15	1	1	1	1	1	1	1	1	1	1	1	1	1	1	1	1	5	2	1
c52	male	45	18	3	Cerebral infarction	1	1	1	1	1	1	1	1	1	1	1	1	1	1	1	1	5	2	1	5	3	8	8	16	15	1	1	1	1	1	1	1	1	1	1	1	1	1	1	1	1	5	2	1
c53	male	61	6	5	Cerebral infarction	1	0	0	0	1	1	1	1	1	1	1	1	1	1	1	1	2	2	1	5	3	5	8	13	12	0	1	0	1	1	1	1	1	1	1	1	1	1	1	1	0	3	2	1
c54	male	55	9	2	Cerebral infarction	1	1	1	1	1	1	1	1	1	1	1	1	1	1	1	1	5	2	1	5	3	8	8	16	15	1	1	1	1	1	1	1	1	1	1	1	1	1	1	1	1	5	2	1
c55	female	66	12	2	Cerebral infarction	1	1	0	0	1	1	1	1	1	1	1	1	1	1	1	1	3	2	1	5	3	6	8	14	13	1	1	1	0	1	1	1	1	1	1	1	1	1	1	1	1	4	2	1
c56	male	54	12	1	Cerebral infarction	1	1	1	1	1	1	1	1	1	1	1	1	1	1	1	1	5	2	1	5	3	8	8	16	15	1	1	1	1	1	1	1	1	1	1	1	1	1	1	1	1	5	2	1
c57	male	78	9	4	Cerebral infarction	1	1	1	1	1	1	1	1	1	1	1	1	1	1	1	1	5	2	1	5	3	8	8	16	15	1	1	1	1	1	1	1	1	1	1	1	1	1	1	1	1	5	2	1
c58	female	42	9	0	Cerebral infarction	1	1	1	1	1	1	1	1	1	1	1	1	1	1	1	1	5	2	1	5	3	8	8	16	15	1	1	1	1	1	1	1	1	1	1	1	1	1	1	1	1	5	2	1
c59	male	62	16	9	Cerebral infarction	1	1	1	1	1	1	1	1	1	1	1	1	1	1	1	1	5	2	1	5	3	8	8	16	15	1	1	1	1	1	1	1	1	1	1	1	1	1	1	1	1	5	2	1
c60	female	65	5	9	Cerebral infarction	1	1	1	0	1	1	1	1	1	1	1	1	1	1	1	1	4	2	1	5	3	7	8	15	14	1	1	1	0	1	1	1	1	1	1	1	1	1	1	1	1	4	2	1
c61	male	54	15	10	Cerebral infarction	1	1	1	0	1	1	1	1	1	1	1	1	1	1	1	1	4	2	1	5	3	7	8	15	14	1	1	1	1	1	1	1	1	1	1	1	1	1	1	1	1	5	2	1
c62	female	67	0	2	Cerebral infarction	1	1	1	0	1	1	1	1	1	1	1	1	1	1	1	1	4	2	1	5	3	7	8	15	14	1	1	1	0	1	1	1	1	1	1	1	1	1	1	1	0	4	2	1
c63	male	50	12	7	Cerebral infarction	1	1	1	1	1	1	1	1	1	1	1	1	1	1	1	1	5	2	1	5	3	8	8	16	15	1	1	1	1	1	1	1	1	1	1	1	1	1	1	1	1	5	2	1
c64	male	75	9	7	Cerebral infarction	1	1	0	0	1	1	1	1	0	1	1	0	1	1	1	0	3	2	1	3	2	6	5	11	10	1	1	1	1	1	1	1	1	0	1	1	1	0	1	1	0	4	2	1
c65	female	54	12	10	Cerebral infarction	1	1	1	1	1	1	1	1	1	1	1	1	1	1	1	1	5	2	1	5	3	8	8	16	15	1	1	1	1	1	1	1	1	1	1	1	1	1	1	1	1	5	2	1
c66	male	48	16	12	Cerebral infarction	0	0	0	0	0	0	0	0	1	1	1	1	1	1	1	1	0	0	0	5	3	0	8	8	7	0	0	0	0	0	0	0	0	1	1	1	1	1	1	1	0	0	0	0
c67	male	42	16	3	Cerebral infarction	1	1	1	1	1	1	1	1	1	1	1	1	1	1	1	1	5	2	1	5	3	8	8	16	15	1	1	1	1	1	1	1	1	1	1	1	1	1	1	1	1	5	2	1
c68	male	61	16	8	Cerebral infarction	1	1	1	1	1	1	0	1	1	1	1	1	1	1	1	1	5	1	1	5	3	7	8	15	14	1	1	1	1	1	1	0	1	1	1	1	1	1	1	1	1	5	1	1
c69	male	50	16	5	Cerebral infarction	0	0	0	0	0	1	0	0	1	1	1	1	1	1	1	0	0	1	0	5	2	1	7	8	7	0	0	0	0	0	1	0	0	1	1	1	1	1	1	1	0	0	1	0
c70	male	79	16	4	Cerebral infarction	1	1	1	0	0	1	1	1	1	1	1	1	1	1	1	1	3	2	1	5	3	6	8	14	13	1	1	1	1	1	1	1	1	1	1	1	1	1	1	1	1	5	2	1
c71	female	58	0	8	ICH	1	1	1	1	1	1	1	1	1	1	1	1	1	1	1	1	5	2	1	5	3	8	8	16	15	1	1	1	1	1	1	1	1	1	1	1	1	1	1	1	1	5	2	1
c72	male	66	6	4	Cerebral infarction	1	1	1	0	1	1	0	1	1	1	1	1	1	1	1	1	4	1	1	5	3	6	8	14	13	1	1	1	1	1	1	0	1	1	1	1	1	1	1	1	1	5	1	1
c73	female	72	9	15	Cerebral infarction	0	0	0	0	0	1	0	0	0	0	0	0	0	0	0	0	0	1	0	0	0	1	0	1	1	0	0	0	0	0	1	0	0	0	0	0	0	0	0	0	0	0	1	0
c74	male	76	12	14	Cerebral infarction	0	0	0	0	0	0	0	0	0	1	1	0	0	0	0	0	0	0	0	2	0	0	2	2	1	0	0	0	0	0	0	0	0	0	1	1	0	0	0	0	0	0	0	0
c75	female	62	0	4	Cerebral infarction	0	0	0	0	0	1	1	1	0	1	1	0	1	1	1	1	0	2	1	3	3	3	6	9	8	1	0	1	0	1	1	1	1	1	1	1	1	0	1	1	1	3	2	1
c76	male	58	15	3	Cerebral infarction	1	0	1	0	1	1	1	1	1	1	1	1	1	1	1	1	3	2	1	5	3	6	8	14	13	1	0	1	0	1	1	1	1	1	1	1	1	1	1	1	1	3	2	1
c77	male	46	6	13	Cerebral infarction	0	0	0	0	0	0	0	0	1	1	1	1	1	0	1	0	0	0	0	5	1	0	6	6	5	0	0	0	0	0	0	0	0	1	1	1	1	1	0	1	0	0	0	0
c78	male	63	12	11	Cerebral infarction	0	0	0	0	0	0	0	0	0	0	0	1	1	0	0	0	0	0	0	2	0	0	2	2	2	0	0	0	0	0	0	0	0	0	0	0	1	1	0	0	0	0	0	0
c79	male	65	9	3	Cerebral infarction	0	1	0	0	0	1	0	1	1	1	1	1	1	1	0	0	1	1	1	5	1	3	6	9	8	0	0	1	0	1	1	0	1	1	1	1	1	1	1	0	0	2	1	1
c80	male	60	16	3	Cerebral infarction	1	1	1	1	1	1	1	1	1	1	1	1	1	1	1	1	5	2	1	5	3	8	8	16	15	1	1	1	1	1	1	1	1	1	1	1	1	1	1	1	1	5	2	1
c81	female	31	6	13	Cerebral infarction	0	0	0	0	0	0	0	0	1	1	1	1	1	1	1	0	0	0	0	5	2	0	7	7	6	0	0	0	0	0	0	0	0	1	1	1	1	1	1	1	0	0	0	0
c82	male	61	9	11	Cerebral infarction	1	1	1	1	1	1	1	1	1	1	1	1	1	1	1	1	5	2	1	5	3	8	8	16	15	1	1	1	1	1	1	1	1	1	1	1	1	1	1	1	1	5	2	1
c83	male	24	12	1	Cerebral infarction	1	1	1	1	1	1	1	1	1	1	1	1	1	1	1	1	5	2	1	5	3	8	8	16	15	1	1	1	1	1	1	1	1	1	1	1	1	1	1	1	1	5	2	1
c84	male	58	9	3	Cerebral infarction	0	0	0	0	0	1	0	0	1	1	1	1	1	1	1	0	0	1	0	1	5	2	7	8	7	0	0	0	0	0	1	0	0	1	1	1	0	0	1	1	0	0	1	0
c85	male	29	12	11	ICH	1	1	1	1	1	1	1	1	1	1	1	1	1	1	1	1	5	2	1	5	3	8	8	16	15	1	1	1	1	1	1	1	1	1	1	1	1	1	1	1	1	5	2	1
c86	male	68	16	14	Cerebral infarction右侧额颞叶出血性脑梗塞	0	0	0	0	0	1	0	0	0	0	0	1	0	0	0	0	0	1	0	1	0	1	1	2	2	0	0	0	0	0	1	0	0	0	0	0	1	0	0	0	0	0	1	0
c87	female	57	16	16	ICH	0	0	0	0	0	0	0	0	0	0	0	0	0	0	0	0	0	0	0	0	0	0	0	0	0	0	0	0	0	0	0	0	0	0	0	0	0	0	0	0	0	0	0	0
c88	female	53	9	4	Cerebral infarction	0	0	0	0	0	1	0	1	1	1	1	1	1	0	1	1	0	1	1	5	2	2	7	9	8	0	1	1	0	1	1	0	1	1	1	1	1	1	1	1	1	3	1	1
c89	male	60	9	14	Cerebral infarction	0	0	0	0	0	0	0	0	0	1	0	0	1	0	0	0	0	0	0	2	0	0	2	2	1	0	0	0	0	0	0	0	0	0	1	1	0	0	0	0	0	0	0	0
c90	female	65	12	15	ICH	0	0	0	0	0	0	0	0	1	1	1	1	1	1	1	0	0	0	0	5	2	0	7	7	6	0	0	0	0	0	0	0	0	1	1	1	1	1	1	1	0	0	0	0
c91	male	55	9	16	Cerebral infarction	0	0	0	0	0	0	0	0	0	0	0	0	0	0	0	0	0	0	0	0	0	0	0	0	0	0	0	0	0	0	0	0	0	0	0	0	0	0	0	0	0	0	0	0
c92	male	66	16	2	ICH	1	1	1	1	1	1	0	1	1	1	1	1	1	1	1	1	5	1	1	5	3	7	8	15	14	1	1	1	1	1	1	0	1	1	1	1	1	1	1	1	1	5	1	1
c93	male	72	6	15	ICH	0	0	0	0	0	0	0	0	0	0	0	1	0	0	0	0	0	0	0	1	0	0	1	1	1	0	0	0	0	0	0	0	0	0	0	0	1	0	0	0	0	0	0	0
c94	male	40	3	11	ICH	1	0	1	0	0	0	0	1	1	1	1	1	1	1	1	1	2	0	1	5	3	3	8	11	10	1	1	0	0	1	0	0	1	1	1	1	1	1	1	1	1	3	0	1
c95	female	44	9	15	Cerebral infarction	0	0	0	0	0	0	0	0	1	1	1	1	0	0	0	0	0	0	0	4	0	0	4	4	3	0	0	0	0	0	0	0	0	0	0	1	1	0	0	0	0	0	0	0
c96	female	70	9	14	Cerebral infarction	0	0	0	0	0	1	0	0	0	1	1	0	1	1	0	0	0	1	0	3	1	1	4	5	4	0	0	0	0	0	1	0	0	0	1	1	0	0	1	0	0	0	1	0
c97	male	57	12	3	Cerebral infarction	1	1	1	1	1	1	0	1	1	1	1	1	1	1	1	1	5	1	1	5	3	7	8	15	14	1	1	1	1	1	1	0	1	1	1	1	1	1	1	1	1	5	1	1
c98	female	45	9	4	Cerebral infarction	1	1	1	0	1	1	1	1	1	1	1	1	1	1	1	1	4	2	1	5	3	7	8	15	14	1	1	1	1	1	1	1	1	1	1	1	1	1	1	1	1	5	2	1
c99	male	70	6	16	Cerebral infarction	0	0	0	0	0	0	0	0	0	0	0	0	0	0	0	0	0	0	0	0	0	0	0	0	0	0	0	0	0	0	0	0	0	0	0	0	0	0	0	0	0	0	0	0
c100	male	34	15	14	Cerebral infarction	0	0	0	0	0	1	0	0	0	1	0	1	0	0	0	0	0	0	0	2	0	0	2	2	1	0	0	0	0	0	1	0	0	0	1	0	1	0	0	0	0	0	0	0
c101	male	57	16	10	Cerebral infarction	0	0	0	0	0	0	0	0	1	1	1	1	1	1	1	0	0	0	0	5	2	0	7	7	6	0	0	0	0	0	0	0	0	1	1	1	1	1	1	1	0	0	0	0
c102	male	62	6	13	Cerebral infarction	1	0	0	0	0	1	0	0	1	1	1	1	1	1	1	0	1	1	0	5	2	2	7	9	8	0	1	0	0	0	1	0	0	1	1	1	1	1	1	1	0	1	1	0
c103	male	46	9	9	Cerebral infarction	1	1	1	0	1	1	0	1	1	1	1	1	1	1	1	0	4	1	1	5	2	6	7	13	12	1	1	1	0	1	1	0	1	1	1	1	1	1	1	1	0	4	1	1
c104	male	59	12	10	Cerebral infarction	0	0	0	0	0	0	0	0	0	0	1	0	0	0	0	0	0	0	0	1	0	0	1	1	1	0	0	0	0	0	0	0	0	0	0	1	0	0	0	0	0	0	0	0
c105	male	61	15	15	Cerebral infarction	0	0	0	0	0	0	0	0	1	1	1	1	1	1	1	0	0	0	0	5	2	0	7	7	6	0	0	0	0	0	0	0	0	1	1	1	1	1	1	1	0	0	0	0
c106	male	59	6	7	Cerebral infarction	0	0	0	0	0	0	0	0	1	1	1	1	1	0	0	0	0	0	0	5	0	0	5	5	4	0	0	0	0	0	0	0	0	1	1	1	1	1	0	0	0	0	0	0
c107	female	58	12	11	Cerebral infarction	1	1	1	1	1	1	1	1	1	1	1	1	1	1	1	1	5	2	1	5	3	8	8	16	15	1	1	1	1	1	1	1	1	1	1	1	1	1	1	1	1	5	2	1
[truncated: 15 more columns]
